# Supplementary material for: Synthesis of cis-thiiranes as diastereoselective access to epoxide congeners via 4π-electrocyclization of thiocarbonyl ylides
Source: Nat Commun. 2022 Aug 16;13:4818. doi: 10.1038/s41467-022-32499-3 (PMC9381720; doi:10.1038/s41467-022-32499-3)
Supplement: Supplementary file 3 — Supplementary Data 1 [file 41467_2022_32499_MOESM3_ESM.txt]

I (5a + LR)
Atom	X		Y		Z
S	0.564489	1.029217	1.981663
S	1.046058	-0.638956	-1.083706
P	0.286168	-0.575221	0.921693
C	-1.404258	-1.181899	0.857592
C	-2.363217	-0.601720	1.681912
C	-1.764986	-2.231052	0.001015
C	-3.679786	-1.048675	1.660274
H	-2.090428	0.215813	2.338722
C	-3.070517	-2.674281	-0.033226
H	-1.026821	-2.694938	-0.644682
C	-4.038116	-2.083832	0.795217
H	-4.408672	-0.575224	2.303172
H	-3.372841	-3.475347	-0.696490
O	-5.285955	-2.573671	0.680614
C	-6.315895	-1.949939	1.440452
H	-6.375264	-0.883701	1.206559
H	-7.240995	-2.439090	1.146767
H	-6.145113	-2.092178	2.510331
P	2.406850	-2.139157	-0.422790
S	2.424738	-3.811667	-1.419737
S	1.517992	-2.234571	1.523270
C	4.007051	-1.326032	-0.252169
C	5.169575	-1.997165	-0.618106
C	4.091218	-0.019928	0.255407
C	6.413086	-1.386548	-0.487725
H	5.112005	-3.004156	-1.013942
C	5.318568	0.593318	0.385079
H	3.197525	0.525566	0.543642
C	6.489414	-0.086048	0.013627
H	7.300606	-1.928935	-0.781847
H	5.400617	1.603525	0.767501
O	7.638045	0.598385	0.173111
C	8.855796	-0.038329	-0.196702
H	9.642349	0.682809	0.007266
H	9.018767	-0.939129	0.399308
H	8.853723	-0.290237	-1.259637
H	3.325282	2.852728	-1.436442
H	0.984001	2.085927	-1.524034
C	2.564341	3.386027	-0.878051
O	-1.023535	1.208271	-1.213206
H	-4.878016	-1.024836	-2.072889
C	1.246481	2.950395	-0.935806
H	-2.947855	0.223293	-1.395277
C	-5.551944	-0.332382	-1.578969
H	-7.324951	-1.406803	-2.139057
C	2.914017	4.489249	-0.103026
H	3.946446	4.814884	-0.054468
C	-3.578167	0.989702	-0.942672
N	-1.661466	2.145775	-0.634667
C	-6.926017	-0.546503	-1.615514
C	0.252744	3.628168	-0.211661
C	-5.028844	0.776225	-0.908033
N	-3.065191	2.061243	-0.476789
C	-1.145646	3.245601	-0.162152
C	1.930852	5.177908	0.605442
C	0.610919	4.755574	0.545427
C	-7.782124	0.341114	-0.971898
C	-5.894941	1.661733	-0.253320
H	-1.862997	3.900748	0.311433
H	-8.852647	0.175222	-0.996507
H	2.193712	6.041844	1.203627
C	-7.264151	1.442103	-0.286555
H	-0.153199	5.290152	1.099280
H	-5.484640	2.516116	0.271242
H	-7.932850	2.127550	0.219930
TS I
Atom	X		Y		Z
S	0.287593	1.083315	1.883010
S	1.204899	-0.451951	-1.271379
P	-0.096054	-0.070487	0.358031
C	-1.620441	-1.034110	0.308509
C	-2.495199	-0.961178	1.385783
C	-1.962470	-1.776940	-0.826077
C	-3.727532	-1.606789	1.336455
H	-2.230278	-0.385534	2.265384
C	-3.184654	-2.417682	-0.881034
H	-1.280986	-1.844136	-1.666699
C	-4.081321	-2.324544	0.193246
H	-4.399724	-1.522968	2.179037
H	-3.477490	-2.986815	-1.754920
O	-5.266195	-2.946276	0.025753
C	-6.234055	-2.819009	1.060503
H	-6.474564	-1.766733	1.234504
H	-7.118674	-3.342842	0.707930
H	-5.877267	-3.279852	1.984753
P	2.175981	-2.167501	-0.358633
S	2.211670	-3.717694	-1.571544
S	1.058873	-2.239411	1.337579
C	3.830627	-1.513232	-0.001157
C	4.968140	-2.107722	-0.532620
C	3.965289	-0.400251	0.842194
C	6.236787	-1.608590	-0.242008
H	4.872257	-2.969426	-1.182483
C	5.215137	0.103956	1.133918
H	3.085612	0.070483	1.271967
C	6.361226	-0.499200	0.593269
H	7.104985	-2.091598	-0.668318
H	5.336376	0.963637	1.781713
O	7.538613	0.064275	0.938922
C	8.731114	-0.510868	0.420674
H	9.547713	0.085860	0.817966
H	8.838321	-1.546843	0.750897
H	8.741238	-0.467168	-0.671031
H	3.355564	2.903396	-2.233041
H	0.997013	2.257423	-1.947126
C	2.743041	3.415636	-1.501312
O	-0.793247	1.236999	-0.919840
H	-5.021930	-0.259753	-2.074969
C	1.418167	3.042460	-1.338166
H	-2.934458	0.691797	-1.447126
C	-5.537572	0.250980	-1.268641
H	-7.431170	-0.675964	-1.673752
C	3.287364	4.442098	-0.730152
H	4.327254	4.718410	-0.857177
C	-3.411884	1.343148	-0.717267
N	-1.398219	2.308107	-0.417046
C	-6.888604	0.016316	-1.041684
C	0.624398	3.708834	-0.392472
C	-4.834106	1.142307	-0.452933
N	-2.752552	2.254248	-0.106911
C	-0.764145	3.401690	-0.130578
C	2.496328	5.123468	0.191802
C	1.165031	4.769857	0.350160
C	-7.535810	0.664136	0.006510
C	-5.488098	1.789579	0.602535
H	-1.393866	4.142330	0.348910
H	-8.587185	0.476566	0.190155
H	2.914495	5.930639	0.779729
C	-6.834449	1.548110	0.828890
H	0.541334	5.299784	1.061068
H	-4.932249	2.466297	1.240201
H	-7.341603	2.043464	1.647735
Int I
Atom	X		Y		Z
S	0.737368	0.459269	1.388208
S	0.942509	-1.168091	-1.710677
P	-0.122835	-0.197482	-0.211072
C	-1.734738	-0.956006	0.006970
C	-2.421731	-0.772331	1.206514
C	-2.359982	-1.624438	-1.056498
C	-3.727696	-1.222318	1.351190
H	-1.941280	-0.258590	2.031173
C	-3.658847	-2.068990	-0.921930
H	-1.830947	-1.788508	-1.987979
C	-4.356771	-1.858415	0.277232
H	-4.242369	-1.058438	2.287658
H	-4.163250	-2.577383	-1.734302
O	-5.628093	-2.294247	0.298484
C	-6.395552	-2.066549	1.476265
H	-6.463422	-0.996633	1.689031
H	-7.385383	-2.462743	1.266681
H	-5.960964	-2.592641	2.329156
P	2.060661	-2.762106	-0.580313
S	2.951718	-3.692604	-2.089735
S	0.807765	-3.733636	0.601731
C	3.218851	-1.724513	0.361823
C	3.986387	-0.768284	-0.299041
C	3.342446	-1.860495	1.746286
C	4.853067	0.061811	0.400380
H	3.900854	-0.650374	-1.374224
C	4.213233	-1.050073	2.453421
H	2.740753	-2.592732	2.271393
C	4.963665	-0.076032	1.787391
H	5.426310	0.803358	-0.138765
H	4.316184	-1.142403	3.527799
O	5.768956	0.687205	2.560463
C	6.515561	1.717863	1.927813
H	7.065294	2.218965	2.720133
H	7.217580	1.301986	1.200968
H	5.850586	2.431396	1.433708
H	3.810571	1.793280	-2.880032
H	1.404845	1.695382	-2.401018
C	3.394970	2.412902	-2.094841
O	-0.514415	1.158580	-1.303652
H	-5.032790	0.539755	-1.867859
C	2.038612	2.350617	-1.823258
H	-2.770440	1.137927	-1.581636
C	-5.325350	1.074999	-0.970913
H	-7.371480	0.429977	-1.054977
C	4.223931	3.265894	-1.365596
H	5.285698	3.298715	-1.581441
C	-3.000343	1.803939	-0.751722
N	-0.811412	2.322387	-0.681114
C	-6.635835	1.011377	-0.513009
C	1.499806	3.166129	-0.812171
C	-4.373915	1.820725	-0.267708
N	-2.092745	2.521819	-0.199706
C	0.109396	3.200517	-0.429564
C	3.694086	4.084806	-0.371741
C	2.334048	4.049927	-0.106970
C	-6.993952	1.688581	0.649112
C	-4.737918	2.500012	0.902136
H	-0.267389	4.042306	0.141478
H	-8.013579	1.634210	1.012185
H	4.336031	4.755337	0.185296
C	-6.045663	2.432488	1.355067
H	1.911531	4.693769	0.655801
H	-3.990192	3.060536	1.450088
H	-6.330990	2.951745	2.261581
TS II
Atom	X		Y		Z
S	-0.581344	-0.661798	1.135059
S	-0.916658	1.312390	-1.764416
P	0.221897	0.197019	-0.458782
C	1.843424	0.908879	-0.194842
C	2.508874	0.714507	1.014810
C	2.493306	1.556377	-1.255647
C	3.819313	1.142946	1.174579
H	2.011595	0.208981	1.834401
C	3.800966	1.970304	-1.107548
H	1.979761	1.725875	-2.195181
C	4.476055	1.757344	0.103966
H	4.318324	0.974129	2.118729
H	4.327676	2.459128	-1.917561
O	5.754904	2.168974	0.140931
C	6.490361	1.972932	1.344820
H	6.548676	0.909830	1.590966
H	7.486550	2.360361	1.149844
H	6.034911	2.525097	2.169882
P	-1.894304	2.819732	-0.373063
S	-2.835381	3.952066	-1.695813
S	-0.513203	3.573080	0.820562
C	-3.019153	1.706320	0.518718
C	-3.852982	0.839200	-0.184948
C	-3.061488	1.712105	1.915134
C	-4.715331	-0.021354	0.482580
H	-3.827216	0.815997	-1.269476
C	-3.925769	0.869765	2.591565
H	-2.407739	2.372752	2.471718
C	-4.754532	-0.003770	1.881012
H	-5.341359	-0.691853	-0.090152
H	-3.972077	0.867148	3.673775
O	-5.562618	-0.791261	2.625180
C	-6.470512	-1.646556	1.943624
H	-7.026800	-2.169967	2.716712
H	-7.158385	-1.066780	1.323185
H	-5.933995	-2.368892	1.324432
H	-3.836509	-1.854468	-3.346044
H	-1.523661	-1.599562	-2.562978
C	-3.538431	-2.303444	-2.406627
O	0.480824	-1.140216	-1.567029
H	5.035767	-0.961079	-1.839563
C	-2.231834	-2.153742	-1.964018
H	2.738215	-1.434221	-1.743211
C	5.211596	-1.422941	-0.873702
H	7.282096	-0.857504	-0.798482
C	-4.460807	-3.032514	-1.658238
H	-5.477405	-3.146890	-2.015578
C	2.836053	-2.012768	-0.825198
N	0.605046	-2.325173	-0.897994
C	6.470375	-1.360552	-0.287005
C	-1.842685	-2.736893	-0.749951
C	4.160455	-2.063154	-0.211713
N	1.821416	-2.563546	-0.277091
C	-0.487965	-2.692054	-0.202401
C	-4.075930	-3.618804	-0.455526
C	-2.774560	-3.467421	-0.000020
C	6.678972	-1.937287	0.962359
C	4.374008	-2.641440	1.045249
H	-0.246186	-3.398136	0.585124
H	7.657542	-1.884309	1.425131
H	-4.783225	-4.202507	0.120561
C	5.631221	-2.579358	1.625935
H	-2.470995	-3.924450	0.935317
H	3.549155	-3.118638	1.560738
H	5.798651	-3.021840	2.600276
Int II
Atom	X		Y		Z
S	-0.352289	-0.643798	1.119319
S	-0.854881	1.422390	-1.704010
P	0.382026	0.257011	-0.589469
C	1.987465	0.976449	-0.302282
C	2.743831	0.611335	0.813891
C	2.539576	1.822094	-1.276217
C	4.044903	1.063816	0.960096
H	2.328155	-0.046827	1.567605
C	3.839873	2.262646	-1.142099
H	1.953251	2.131237	-2.133404
C	4.604868	1.878546	-0.030548
H	4.614728	0.757465	1.826605
H	4.290107	2.907457	-1.886143
O	5.865897	2.336913	0.000157
C	6.686806	1.980431	1.109499
H	6.802742	0.895580	1.169297
H	7.651446	2.444537	0.924563
H	6.264370	2.365021	2.040254
P	-1.809813	2.729852	-0.016259
S	-2.479816	4.250700	-1.069346
S	-0.443086	2.952705	1.388312
C	-3.120086	1.580014	0.479814
C	-4.081453	1.179029	-0.448026
C	-3.204390	1.115707	1.795518
C	-5.113760	0.326017	-0.082909
H	-4.028765	1.532773	-1.472442
C	-4.231365	0.269336	2.172305
H	-2.459145	1.415504	2.522229
C	-5.189814	-0.131504	1.236752
H	-5.838401	0.021909	-0.825598
H	-4.309599	-0.097643	3.188434
O	-6.148653	-0.966469	1.692709
C	-7.206892	-1.315932	0.809722
H	-7.873102	-1.957350	1.380621
H	-7.745622	-0.424403	0.479431
H	-6.828611	-1.860409	-0.058305
H	-3.719025	-2.456130	-3.233602
H	-1.430492	-2.029010	-2.437432
C	-3.490090	-2.570407	-2.180873
O	0.511252	-1.106120	-1.542221
H	5.031245	-1.173359	-1.914974
C	-2.195401	-2.324463	-1.731630
H	2.729745	-1.571645	-1.764122
C	5.216335	-1.622281	-0.944558
H	7.308200	-1.134469	-0.940546
C	-4.481242	-2.970023	-1.291116
H	-5.482792	-3.172438	-1.652923
C	2.816773	-2.106705	-0.818438
N	0.554905	-2.328516	-0.814941
C	6.493283	-1.594486	-0.394422
C	-1.889257	-2.481055	-0.379458
C	4.159962	-2.205947	-0.241563
N	1.787722	-2.549671	-0.210939
C	-0.502748	-2.284127	0.175318
C	-4.180042	-3.116307	0.060656
C	-2.889914	-2.871183	0.513284
C	6.716907	-2.149458	0.862092
C	4.389179	-2.764830	1.020449
H	-0.264378	-3.035761	0.925530
H	7.709167	-2.123066	1.296982
H	-4.944939	-3.426648	0.763118
C	5.664239	-2.737403	1.566101
H	-2.655509	-2.994469	1.566036
H	3.562253	-3.200048	1.568966
H	5.841308	-3.165824	2.545195
TS III
Atom	X		Y		Z
S	-0.116548	-0.769704	-0.976669
S	1.167755	1.192972	1.613091
P	-0.490126	0.283155	0.814756
C	-1.804564	1.460493	0.509144
C	-2.799245	1.190295	-0.431201
C	-1.867714	2.638003	1.267114
C	-3.852238	2.074864	-0.620893
H	-2.752850	0.296818	-1.043979
C	-2.913732	3.518820	1.087451
H	-1.090282	2.869651	1.985305
C	-3.912604	3.245131	0.142798
H	-4.605852	1.846615	-1.361465
H	-2.977354	4.434960	1.661003
O	-4.887262	4.164921	0.035911
C	-5.925785	3.939960	-0.911900
H	-6.469692	3.021735	-0.678912
H	-6.593572	4.792675	-0.828061
H	-5.520519	3.887712	-1.924758
P	2.011040	2.404179	-0.138526
S	2.754333	3.986103	0.786951
S	0.625456	2.611916	-1.533945
C	3.311079	1.240582	-0.650407
C	4.430032	1.053860	0.160379
C	3.218269	0.540681	-1.857368
C	5.445293	0.182338	-0.211855
H	4.518793	1.597066	1.094962
C	4.227052	-0.325458	-2.241253
H	2.354327	0.680550	-2.495466
C	5.339873	-0.515939	-1.417799
H	6.296986	0.051991	0.441443
H	4.167321	-0.876114	-3.172467
O	6.255401	-1.411352	-1.855033
C	7.395699	-1.650198	-1.039952
H	7.986759	-2.396515	-1.563972
H	7.983141	-0.737687	-0.914067
H	7.100648	-2.037135	-0.060552
H	2.953356	-2.731464	3.662782
H	0.709449	-2.434092	2.679073
C	2.840630	-2.703577	2.585611
O	-0.932179	-0.860440	1.773389
H	-5.629527	-0.815469	0.697808
C	1.572198	-2.536202	2.034494
H	-3.285621	-1.116509	1.163070
C	-5.675090	-1.737085	0.127638
H	-7.767440	-1.553685	-0.314272
C	3.954252	-2.837282	1.764058
H	4.938313	-2.971097	2.197829
C	-3.286425	-2.036550	0.574722
N	-1.032203	-2.521108	0.944058
C	-6.874107	-2.152447	-0.440392
C	1.421303	-2.491996	0.650538
C	-4.523096	-2.510522	-0.035677
N	-2.172647	-2.630490	0.443368
C	0.077756	-2.339294	-0.020995
C	3.800087	-2.801134	0.379933
C	2.539858	-2.621729	-0.174133
C	-6.921787	-3.337198	-1.167935
C	-4.572276	-3.700750	-0.771010
H	-0.063853	-3.122809	-0.768899
H	-7.855849	-3.661883	-1.610385
H	4.658816	-2.915937	-0.271185
C	-5.770932	-4.110558	-1.332147
H	2.425396	-2.581242	-1.252511
H	-3.673401	-4.293694	-0.896259
H	-5.813565	-5.031514	-1.900252
Int III
Atom	X		Y		Z
S	-0.101305	-0.919673	-0.667880
S	1.072112	1.283216	1.705254
P	-0.558684	0.103012	1.159418
C	-1.956540	1.150835	0.725992
C	-2.892950	0.758317	-0.227315
C	-2.178937	2.320918	1.465204
C	-4.037396	1.514654	-0.457467
H	-2.737543	-0.132602	-0.824387
C	-3.314219	3.074771	1.248927
H	-1.452551	2.650083	2.199339
C	-4.251281	2.677760	0.284915
H	-4.741010	1.187938	-1.210807
H	-3.497133	3.983964	1.808187
O	-5.325826	3.479376	0.142770
C	-6.305368	3.120451	-0.824277
H	-6.741826	2.146042	-0.591713
H	-7.073042	3.887395	-0.769513
H	-5.872805	3.104090	-1.827335
P	1.669023	2.464043	-0.107124
S	2.522120	4.049613	0.739674
S	0.136257	2.704010	-1.338468
C	2.927979	1.375105	-0.855523
C	4.177949	1.240454	-0.255873
C	2.681251	0.711927	-2.062432
C	5.175899	0.466266	-0.838806
H	4.387855	1.754415	0.675786
C	3.662436	-0.067307	-2.649490
H	1.716995	0.814829	-2.543963
C	4.916949	-0.194722	-2.042183
H	6.138485	0.390120	-0.351469
H	3.482699	-0.582439	-3.585471
O	5.813382	-0.972040	-2.690480
C	7.096552	-1.141768	-2.102861
H	7.648996	-1.793520	-2.774459
H	7.614211	-0.183775	-2.013284
H	7.015370	-1.612415	-1.119713
H	2.422118	-2.821295	4.319353
H	0.535391	-2.992186	2.752011
C	2.570064	-2.572113	3.275657
O	-0.865550	-0.893052	2.237041
H	-5.192334	-1.694610	1.034368
C	1.504709	-2.678856	2.387604
H	-2.941787	-2.195812	1.774565
C	-5.013376	-2.124413	0.055485
H	-6.963167	-1.651059	-0.698625
C	3.814578	-2.143684	2.826960
H	4.642869	-2.059856	3.520277
C	-2.756183	-2.645476	0.799409
N	-0.463131	-3.432910	0.564222
C	-6.002193	-2.098367	-0.918707
C	1.686229	-2.356579	1.044205
C	-3.773912	-2.700782	-0.240131
N	-1.579279	-3.073500	0.661372
C	0.567362	-2.466792	0.028644
C	3.993520	-1.820973	1.484392
C	2.933731	-1.925765	0.592135
C	-5.752618	-2.644950	-2.174047
C	-3.518905	-3.248991	-1.503098
H	0.936731	-3.003250	-0.850446
H	-6.524683	-2.622878	-2.933505
H	4.959521	-1.485634	1.128451
C	-4.514457	-3.220647	-2.465071
H	3.072903	-1.661575	-0.452000
H	-2.554373	-3.688996	-1.730253
H	-4.328332	-3.642497	-3.444400
TS IV
Atom	X		Y		Z
S	0.292063	1.153072	-0.190780
S	-1.178223	-1.420194	1.711152
P	0.528671	-0.269083	1.434502
C	1.987137	-1.116675	0.811756
C	2.277984	-1.285794	-0.540907
C	2.924108	-1.516740	1.776184
C	3.485090	-1.843833	-0.941611
H	1.571043	-0.989273	-1.305830
C	4.125214	-2.076641	1.386482
H	2.714435	-1.371188	2.829674
C	4.414687	-2.240383	0.024717
H	3.688476	-1.957217	-1.997162
H	4.862263	-2.385911	2.116982
O	5.614525	-2.780039	-0.259700
C	5.962072	-2.963479	-1.627902
H	5.984120	-2.006067	-2.153716
H	6.955710	-3.402777	-1.625471
H	5.260504	-3.642103	-2.118119
P	-1.823561	-2.597076	-0.095693
S	-3.145446	-3.785374	0.789764
S	-0.268238	-3.370323	-1.036791
C	-2.646846	-1.326052	-1.108380
C	-4.003145	-1.059181	-0.940498
C	-1.934376	-0.622026	-2.087141
C	-4.650797	-0.106860	-1.722110
H	-4.568904	-1.603428	-0.193450
C	-2.561395	0.336989	-2.860487
H	-0.886217	-0.841098	-2.252802
C	-3.925728	0.600876	-2.683308
H	-5.706877	0.071079	-1.571472
H	-2.018066	0.888179	-3.618485
O	-4.453765	1.550066	-3.486687
C	-5.830394	1.867783	-3.325596
H	-6.042652	2.651600	-4.047695
H	-6.457644	0.997615	-3.533115
H	-6.028158	2.234995	-2.315373
H	-2.795376	1.705459	4.666279
H	-0.831424	2.394387	3.344331
C	-2.849353	1.701200	3.584381
O	0.817825	0.461826	2.708486
H	4.361215	0.805593	0.486812
C	-1.743300	2.100622	2.840485
H	2.537414	1.624254	1.736679
C	4.293149	1.620914	-0.227404
H	5.973517	0.973791	-1.391135
C	-4.014961	1.293206	2.944041
H	-4.872626	0.979762	3.527195
C	2.330108	2.371143	0.967271
N	0.257706	3.455623	1.375169
C	5.191665	1.714528	-1.279999
C	-1.809519	2.092714	1.449312
C	3.279460	2.580565	-0.098008
N	1.431709	3.248685	1.362726
C	-0.634519	2.489659	0.588236
C	-4.078217	1.287477	1.552755
C	-2.978087	1.687592	0.805815
C	5.084910	2.766964	-2.185055
C	3.168812	3.638030	-1.012900
H	-0.975561	3.107428	-0.246930
H	5.790663	2.844729	-3.003250
H	-4.982360	0.970130	1.047263
C	4.079044	3.728799	-2.050065
H	-3.019940	1.671255	-0.279111
H	2.384619	4.378537	-0.901751
H	4.011261	4.544385	-2.758445
Int IV with 10
Atom	X		Y		Z
S	0.440651	-1.210379	-0.215656
S	-1.232207	1.615198	-1.528701
P	0.532770	0.613320	-1.649114
C	2.006068	1.272116	-0.874111
C	2.196948	1.354881	0.505307
C	3.048491	1.632365	-1.745046
C	3.405665	1.794788	1.025924
H	1.411665	1.077587	1.195493
C	4.250567	2.074614	-1.233293
H	2.913701	1.549988	-2.816835
C	4.438734	2.156336	0.154831
H	3.530819	1.841921	2.098391
H	5.067656	2.353469	-1.886636
O	5.646747	2.581937	0.556895
C	5.901044	2.669281	1.956079
H	5.808459	1.687930	2.426839
H	6.922705	3.026257	2.049261
H	5.217885	3.377937	2.429014
P	-1.850497	2.625004	0.506428
S	-3.281954	3.751184	-0.241613
S	-0.288618	3.403513	1.401454
C	-2.495060	1.159589	1.364114
C	-3.857311	0.873319	1.345972
C	-1.632532	0.316189	2.076815
C	-4.365561	-0.234602	2.018587
H	-4.535916	1.522281	0.805612
C	-2.119960	-0.799929	2.728511
H	-0.576425	0.551091	2.143879
C	-3.493809	-1.081677	2.706254
H	-5.429806	-0.424581	1.992947
H	-1.460513	-1.460240	3.278541
O	-3.878708	-2.186213	3.376857
C	-5.261000	-2.523983	3.370603
H	-5.346861	-3.437733	3.952153
H	-5.855568	-1.734520	3.835943
H	-5.611443	-2.702079	2.351067
H	-2.795577	-0.799574	-4.814488
H	-0.908427	-1.873689	-3.638040
C	-2.859648	-0.980006	-3.748417
O	0.805631	0.063664	-3.002787
H	4.151190	-0.823485	-0.445643
C	-1.799360	-1.592260	-3.089960
H	2.301529	-1.428034	-1.764185
C	4.025082	-1.715794	0.160763
H	5.845384	-1.419252	1.257420
C	-3.995798	-0.594503	-3.041356
H	-4.815945	-0.111333	-3.558866
C	1.870444	-2.102595	-1.019574
N	0.069555	-3.362257	-1.757782
C	4.976695	-2.051459	1.117899
C	-1.886754	-1.825097	-1.718298
C	2.904648	-2.526050	-0.017817
N	1.277816	-3.218417	-1.768415
C	-0.749454	-2.440815	-0.956944
C	-4.080780	-0.831712	-1.672337
C	-3.028418	-1.453144	-1.011761
C	4.813007	-3.200171	1.886487
C	2.737648	-3.675797	0.753546
H	-1.119465	-3.012124	-0.102241
H	5.556345	-3.465084	2.628646
H	-4.963917	-0.536459	-1.118209
C	3.696662	-4.013083	1.701063
H	-3.088538	-1.640920	0.055388
H	1.869966	-4.311829	0.614254
H	3.572509	-4.909834	2.295464
Int IV without 10
Atom	X		Y		Z
C	-4.841597	0.917547	-0.222871
C	-5.191169	-0.418873	-0.067301
C	-4.199360	-1.378105	0.137892
C	-2.864334	-0.999342	0.181835
C	-2.509905	0.342373	0.029010
C	-3.501865	1.298144	-0.170686
H	-5.608043	1.666135	-0.383584
H	-6.232356	-0.716003	-0.106049
H	-4.468757	-2.420272	0.260420
H	-2.092263	-1.748431	0.328073
H	-3.228964	2.341347	-0.287024
C	-1.060326	0.758912	0.093155
H	-0.985002	1.846510	0.046455
N	-0.490263	0.362463	1.404919
C	2.509907	-0.342369	0.029011
C	2.864329	0.999374	0.181612
C	3.501871	-1.298168	-0.170526
C	4.199353	1.378135	0.137606
H	2.092255	1.748483	0.327726
C	4.841601	-0.917574	-0.222775
H	3.228975	-2.341392	-0.286692
C	5.191166	0.418874	-0.067429
H	4.468746	2.420325	0.259958
H	5.608051	-1.666185	-0.383363
H	6.232352	0.716002	-0.106227
C	1.060330	-0.758907	0.093234
H	0.985011	-1.846511	0.046679
N	0.490289	-0.362289	1.404957
S	-0.000013	-0.000085	-1.197257
TS V
Atom	X		Y		Z
C	4.612605	0.174995	0.632736
C	4.489964	1.487920	0.181696
C	3.349082	1.868888	-0.519163
C	2.331635	0.951668	-0.759253
C	2.441267	-0.365724	-0.302558
C	3.599824	-0.743893	0.391624
H	5.500753	-0.134001	1.171218
H	5.280610	2.204707	0.367634
H	3.251968	2.883057	-0.888330
H	1.462684	1.254769	-1.332978
H	3.697367	-1.765422	0.743412
C	1.392534	-1.385006	-0.497712
H	1.756552	-2.371555	-0.771787
N	0.771452	-1.518226	1.422141
C	-2.243235	0.241608	-0.003403
C	-3.142114	-0.819674	-0.181787
C	-2.746629	1.517099	0.280376
C	-4.510509	-0.600316	-0.104268
H	-2.763382	-1.818099	-0.370290
C	-4.117353	1.732040	0.365656
H	-2.057255	2.341111	0.428524
C	-5.002412	0.675603	0.168523
H	-5.196254	-1.427096	-0.245436
H	-4.494433	2.724144	0.583026
H	-6.070890	0.842482	0.233674
C	-0.791292	0.027835	-0.032381
H	-0.192359	0.908976	0.173570
N	-0.160776	-0.884579	1.605867
S	-0.151894	-1.087607	-1.188050
TS V’
Atom	X		Y		Z
C	-4.848400	-0.881336	-0.094767
C	-5.144849	0.426661	-0.469044
C	-4.151741	1.403113	-0.405168
C	-2.874245	1.077759	0.033342
C	-2.567687	-0.232964	0.417034
C	-3.568767	-1.208668	0.340189
H	-5.613454	-1.647391	-0.142406
H	-6.140694	0.683894	-0.809713
H	-4.375377	2.422082	-0.699020
H	-2.103323	1.838480	0.086140
H	-3.338146	-2.229557	0.627017
C	-1.216310	-0.631687	0.863081
H	-1.116584	-1.676938	1.143254
N	-0.488199	-1.101118	-1.167839
C	2.570075	0.252559	-0.437502
C	3.008689	-1.064033	-0.262032
C	3.470421	1.308551	-0.284280
C	4.336460	-1.315434	0.052485
H	2.314077	-1.889775	-0.373371
C	4.797906	1.050749	0.042120
H	3.130749	2.329163	-0.420687
C	5.234379	-0.259557	0.208447
H	4.672744	-2.337207	0.180268
H	5.490819	1.874912	0.160544
H	6.269456	-0.460450	0.456629
C	1.159237	0.568369	-0.713817
H	0.905050	1.567432	-1.052814
N	0.384309	-0.370152	-1.265228
S	-0.037443	0.428734	1.383444
Int V
Atom	X		Y		Z
C	-4.274384	1.635424	0.007868
C	-5.178726	0.587940	-0.153897
C	-4.692851	-0.705727	-0.340867
C	-3.327878	-0.953621	-0.365378
C	-2.402915	0.091113	-0.178071
C	-2.907401	1.393393	-0.003880
H	-4.635303	2.648069	0.146260
H	-6.245153	0.776707	-0.144829
H	-5.384353	-1.527901	-0.484896
H	-2.977303	-1.963969	-0.544674
H	-2.212326	2.214950	0.131960
C	-0.964035	-0.096288	-0.165366
H	-0.325103	0.774482	-0.192539
N	1.055646	0.369330	2.509306
C	2.337070	-0.663530	-0.345124
C	3.639285	-0.851767	0.159755
C	2.094537	0.471499	-1.138735
C	4.642598	0.070812	-0.090600
H	3.848426	-1.728966	0.762516
C	3.108143	1.387983	-1.393473
H	1.125351	0.619441	-1.596444
C	4.381521	1.203676	-0.862351
H	5.633091	-0.091172	0.318335
H	2.899737	2.251322	-2.014594
H	5.164239	1.927619	-1.053446
C	1.341927	-1.670382	-0.048591
H	1.676500	-2.648956	0.273820
N	1.734749	1.185723	2.260352
S	-0.305120	-1.596260	0.032700
Int V’ (diazo compound + thial)
Atom	X		Y		Z
C	4.244232	0.266604	0.477681
C	3.993490	1.529786	-0.051789
C	2.839890	1.762321	-0.803566
C	1.936296	0.735401	-1.025273
C	2.179527	-0.541879	-0.498097
C	3.340695	-0.764696	0.255237
H	5.138718	0.088068	1.061535
H	4.696160	2.336579	0.120336
H	2.650037	2.747556	-1.211801
H	1.033515	0.905480	-1.600701
H	3.525189	-1.751116	0.667460
C	1.253620	-1.655737	-0.684155
H	1.571625	-2.583232	-0.206236
N	0.480324	-1.064454	2.335733
C	-1.941580	0.600743	0.633799
C	-2.675595	-0.582911	0.797757
C	-2.506095	1.649495	-0.104526
C	-3.936614	-0.710315	0.229767
H	-2.258805	-1.409010	1.364455
C	-3.768487	1.513924	-0.668698
H	-1.946865	2.569176	-0.237216
C	-4.491302	0.334010	-0.507637
H	-4.489366	-1.632878	0.363887
H	-4.188382	2.334470	-1.238825
H	-5.474604	0.229470	-0.949454
C	-0.606008	0.777726	1.188263
H	-0.035097	1.690322	1.102028
N	-0.018458	-0.194020	1.813537
S	-0.164225	-1.637650	-1.482058
TS VI
Atom	X		Y		Z
C	-3.353019	-1.354577	-0.707197
C	-3.793968	-1.258260	0.614909
C	-3.224725	-0.313658	1.466704
C	-2.221688	0.529345	1.009781
C	-1.782736	0.463602	-0.328673
C	-2.358063	-0.512994	-1.172918
H	-3.787642	-2.092568	-1.370886
H	-4.566566	-1.924123	0.979809
H	-3.553120	-0.246331	2.497048
H	-1.765737	1.242423	1.687699
H	-2.023309	-0.583246	-2.202275
C	-0.812215	1.362064	-0.873901
H	-0.387059	1.158726	-1.848242
N	0.542656	-2.194138	-1.258982
C	1.927764	0.720644	0.161785
C	3.112319	0.197324	-0.392196
C	1.303775	-0.015172	1.192394
C	3.637391	-1.012082	0.046265
H	3.611330	0.747447	-1.182890
C	1.825797	-1.225914	1.614489
H	0.415915	0.379849	1.670977
C	2.993790	-1.738758	1.043537
H	4.548807	-1.392043	-0.400981
H	1.327403	-1.772302	2.407186
H	3.398295	-2.684823	1.382102
C	1.471615	2.020367	-0.282253
H	2.175874	2.636162	-0.832665
N	0.838849	-1.421161	-1.969763
S	-0.088809	2.666645	-0.033876
II (6a)
Atom	X		Y		Z
C	-1.933116	-2.948321	0.664858
C	-2.680675	-2.786774	-0.497128
C	-2.191688	-1.985983	-1.527842
C	-0.963119	-1.349973	-1.391905
C	-0.212251	-1.503658	-0.223249
C	-0.702863	-2.308554	0.800749
H	-2.307006	-3.570483	1.469489
H	-3.639431	-3.280829	-0.600805
H	-2.769580	-1.853778	-2.434947
H	-0.585265	-0.718988	-2.190227
H	-0.124866	-2.423628	1.710730
C	1.109038	-0.803131	-0.138795
H	1.874931	-1.215072	-0.789879
N	5.352773	-0.151486	-0.624157
C	-0.057513	1.518306	0.111279
C	-1.079711	1.284637	1.034513
C	-0.203658	2.555893	-0.811731
C	-2.229679	2.065593	1.021262
H	-0.968121	0.493695	1.766840
C	-1.354796	3.339131	-0.823873
H	0.588185	2.749442	-1.527792
C	-2.372761	3.094196	0.091720
H	-3.015153	1.874363	1.743015
H	-1.452243	4.140680	-1.546517
H	-3.268827	3.703306	0.087051
C	1.176359	0.681695	0.025189
H	1.986337	1.157013	-0.517812
N	4.296905	-0.110605	-0.892335
S	1.769493	-0.271214	1.464752
